# Supplementary material for: Improved Oral Health Status Is Associated with a Lower Risk of Venous Thromboembolism: A Nationwide Cohort Study
Source: J Pers Med. 2022 Dec 22;13(1):20. doi: 10.3390/jpm13010020 (PMC9863073; doi:10.3390/jpm13010020)
Supplement: Supplementary file 1 [file jpm-13-00020-s001.zip]

Archive with 1 entries (1 files):
- jpm-2066317-supplementary.pdf
